# Supplementary material for: Atherogenic Index of Plasma Predicts Obstructive Coronary Artery Disease in Patients with Stable Angina Pectoris
Source: Diagnostics (Basel). 2023 Oct 19;13(20):3249. doi: 10.3390/diagnostics13203249 (PMC10606625; doi:10.3390/diagnostics13203249)
Supplement: Supplementary file 1 [file diagnostics-13-03249-s001.zip]

Archive with 1 entries (1 files):
- diagnostics-2602019-supplementary.pdf
